# Supplementary material for: Novel Chlorin with a HYNIC: Synthesis, 99mTc-Radiolabeling, and Initial Preclinical Evaluation
Source: Molecules. 2024 Dec 31;30(1):117. doi: 10.3390/molecules30010117 (PMC11721277; doi:10.3390/molecules30010117)
Supplement: Supplementary file 1 [file molecules-30-00117-s001.zip]

Archive with 1 entries (1 files):
- molecules-3339587-supplementary.pdf
